# Supplementary material for: Automating population construction and parallel simulation of biophysical models for neuromuscular cells: An inverse approach
Source: PLoS Comput Biol. 2026 Apr 24;22(4):e1014184. doi: 10.1371/journal.pcbi.1014184 (PMC13132451; doi:10.1371/journal.pcbi.1014184)
Supplement: S2 Data — (TAR) [file pcbi.1014184.s004.tar]

Archive with 16 entries (13 files):
- S2_Data_ff
- S2_Data_ff/script_figs_5_6.py
- S2_Data_ff/script_figs_7_8.py
- S2_Data_ff/script_figs_9_10.py
- S2_Data_ff/script_figs_A_B_S1.py
- S2_Data_ff/script_figs_E_F_S1.py
- S2_Data_ff/script_fig_11.py
- S2_Data_ff/script_fig_12.py
- S2_Data_ff/script_fig_C_S1.py
- S2_Data_ff/script_fig_D_S1.py
- S2_Data_ff/script_fig_H_S1
- S2_Data_ff/script_fig_H_S1/cv.csv
- S2_Data_ff/script_fig_H_S1/script_fig_S8.py
- S2_Data_ff/script_fig_I_S1
- S2_Data_ff/script_fig_I_S1/p0.csv
- S2_Data_ff/script_fig_I_S1/script_fig_S9.py
