# Supplementary material for: Automating population construction and parallel simulation of biophysical models for neuromuscular cells: An inverse approach
Source: PLoS Comput Biol. 2026 Apr 24;22(4):e1014184. doi: 10.1371/journal.pcbi.1014184 (PMC13132451; doi:10.1371/journal.pcbi.1014184)
Supplement: S2 Data — (TAR) [file pcbi.1014184.s004.tar › S2_Data_ff/script_figs_E_F_S1.py]

# -*- coding: utf-8 -*-
# pNMS (ver3.0)

import pNMS.application_programming as cf

if __name__ == '__main__':
       
    ### [MODEL SELECTION]
    pool_count=2
    cf.createPool('motorunit', pool_count)
    print "Motor unit instances constructed"
    
    
    ### [MODEL PARAMETER SETTING]
    motorFile='./parameters/MN_Parameters/MN_Parameters_3.0_FR.csv'
    muscleFile='./parameters/MF_Parameters/MF_Parameters_3.0_SOL.csv'
    cf.setParameters(motorFile, muscleFile, init=True)
    print "Model parameter values set"
    
    
    ### [SIMULATION CONDITION SETTING]
    cf.setSimulTimes(0, 20000, 0.05)
    print "Simulation time set"
    
    # MN state variables: vs, sca, snam, snah, snapm, skdr, scam, scah, shm, vd,  dca, dcal, dnam, dnah, dnapm, dkdr, dkcam, dcam, dcah, dhm
    moto_ivalues=[-70., 0.0001, 0.001, 0.5829, 0.001, 0.1239, 0.004199, 0.9219, 0., -70., 0.0001, 0.001, 0.001, 0.5829, 0.001, 0.1239, 0.001, 0.004199, 0.9219, 0., ]
    # MTU state variables: CaSR, CaSRCS, CaSP, CaSPB, CaSPT, C1, C2, A, XCE
    muscle_ivalues = [0.0025, 0., 1.e-10, 0., 0., 0.154, 0.11, 0., -8]
    cf.setInitialValues(moto_ivalues, muscle_ivalues)  
    print "Initial values of state variables set"
    

    ### [INPUT PARAMETER SETTING]
     # Fig S5 A    
    heav = [6.795, 0.5, 1000., 1300., -0.3, 3000., 3300., 0.37, 5000., 9000., 0.45, 6500., 6800., -0.37, 9000., 9300., 17.]
    cf.genNeuronInputSignals('Step', heav_param=heav)
    cf.setNeuronInputSignals(1, pool_count)
    cf.plotNeuronInputSignal()
    print "Motoneuron input set"

    cf.genMuscleLengthSignals('Isometric', ivalue=-8)
    cf.setMuscleLengthSignals(1, pool_count)
    cf.plotMuscleLengthSignal()
    print "Muscle-tendon length set"

     # Fig S5 B
#    for i in range(1, pool_count+1):
#        cf.genNeuronInputSignals('Ramp', 5000., 20., 0.)
#        cf.setNeuronInputSignals(i, i)
#        cf.plotNeuronInputSignal()
#    print "Motoneuron input set"
#
#    cf.genMuscleLengthSignals('Isometric', ivalue=-8)
#    cf.setMuscleLengthSignals(1, pool_count)
#    cf.plotMuscleLengthSignal()
#    print "Muscle length set"

     # Fig S6 A
#    syn_heav_param = [0.029, 0.02, 1000., 1300., -0.028, 3000., 3300., 0.013, 5000., 9000., 0.03, 6500., 6800., -0.1,
#                      9000., 9300., 1.]
#    for i in range(1, pool_count+1):
#        cf.genSynConSignals('Dendrite', 'Excitatory', 'Step', syn_heav_param)
#        cf.setSynConSignals('Dendrite', i, i)
#        cf.plotSynConSignal('Dendrite')
#    print "Motoneuron input set"
#
#    cf.genMuscleLengthSignals('Isometric', ivalue=-8)
#    cf.setMuscleLengthSignals(1, pool_count)
#    cf.plotMuscleLengthSignal()
#    print "Muscle length set"

    # Fig S6 B
#    syn_heav_param = []
#    for i in range(1, pool_count+1):
#        cf.genSynConSignals('Dendrite', 'Excitatory', 'Ramp', syn_heav_param, 0, 0.12, 10000, 0.5, 0.03, False)
#        cf.setSynConSignals('Dendrite', i, i)
#        cf.plotSynConSignal('Dendrite')
#    print "Motoneuron input set"
#
#    cf.genMuscleLengthSignals('Isometric', ivalue=-8)
#    cf.setMuscleLengthSignals(1, pool_count)
#    cf.plotMuscleLengthSignal()
#    print "Muscle length set"
    

    ### [PARALLEL CONDITION SETTING]
    node_list=[]
    cf.setComputeNode(node_list)
    print "PP set"

    
    ### [PARALLEL SIMULATION]
    cf.runSimulation('autodetect',None)
    print "Simulation done"

    
    ### [RESULT ONLINE DISPLAY]
    scope_list=['V_soma', 'Firing_rate', 'F']
    cf.plotSimulResult(scope_list)
    print "Online result plotting done"

    
    ### [RESULT SAVING]
    savePath='./results/'
    fileName='Motorunit'
    cf.saveSimulationResults(savePath, fileName)
    print "Result saving done"

    
    ### [RESULT OFFLINE DISPLAY]
    dirPath = './results/'
    display = 'Combined'
    scope_list = ['V_soma', 'Firing_rate', 'F']
    fileName = 'Motorunit'
    cf.plotImportData(dirPath, fileName, display, scope_list)
    print "Offline result plotting done"
