# Supplementary material for: Automating population construction and parallel simulation of biophysical models for neuromuscular cells: An inverse approach
Source: PLoS Comput Biol. 2026 Apr 24;22(4):e1014184. doi: 10.1371/journal.pcbi.1014184 (PMC13132451; doi:10.1371/journal.pcbi.1014184)
Supplement: S2 Data — (TAR) [file pcbi.1014184.s004.tar › S2_Data_ff/script_fig_11.py]

# -*- coding: utf-8 -*-
# pNMS (ver3.0)

import pNMS.application_programming as cf

if __name__ == '__main__':
  
    ### [MODEL SELECTION]
    pool_count=100
    cf.createPool('motorunit', pool_count)
    print "Motor unit instances constructed"
    
    
    ### [MODEL PARAMETER SETTING]
    # model parameter initialization
    motorFile='./parameters/MN_Parameters/MN_Parameters_3.0_FR.csv'
    muscleFile='./parameters/MF_Parameters/MF_Parameters_3.0_SOL.csv'
    
    # default range model parameter (RMP) distribution
    RN_func = 'dec_convex'      # RN: 0.4 ~ 4.0 (MOhm)
    RN_params = [-10, 10]       # blue line in Fig. 11B
    #RN_params = [-2, 2]        # red line in Fig. 11B
    #RN_params = [-0.1, 0.1]    # yellow line in Fig. 11B
    #RN_func = 'dec_concave'
    #RN_params = [-10, 10]      # purple line in Fig. 11B
    #RN_params = [-2, 2]        # green line in Fig. 11B
    
    Dpath_func = 'linear' # f(RN): 0.1 ~ 1.1 (mm)
    Dpath_params = [0, 0.6] # slope, y-intercept
    
    p0_func = 'linear' # f(RN): 10 ~ 0.1 (N)
    p0_params = [-2.75, 11.1] # slope, y-intercept
    
    # user-defined range model parameter (RMP) distribution
    dgkca_func = 'linear' # f(RN): 0.150 ~ 0.001 (mS/cm2) 
    dgkca_params = [0, 0.15] # slope, y-intercept
    
    tau1_func = 'dec_convex' # f(P0): 3 ~ 1 (ms)
    tau1_params = [-3, 3] # x range for curvature

    cf.setParameters(motorFile, muscleFile, RN_func=RN_func, RN_params=RN_params, Dpath_func=Dpath_func, Dpath_params=Dpath_params, p0_func=p0_func, p0_params=p0_params,
                    dgkca_func=dgkca_func, dgkca_params=dgkca_params,
                    tau1_func=tau1_func, tau1_params=tau1_params)
    print "Model parameter values set"
    
    # Fig 11 A and B
    cf.plot_params('RN', unitType='motorunit')
    cf.plot_params('tau1')
   
    
    ### [SIMULATION CONDITION SETTING]
    cf.setSimulTimes(0, 20000, 0.1)
    print "Simulation time set"
    
    MN_ivalues=[-70., 0.0001, 0.001, 0.5829, 0.001, 0.1239, 0.004199, 0.9219, 0., -70., 0.0001, 0.001, 0.001, 0.5829, 0.001, 0.1239, 0.001, 0.004199, 0.9219, 0., ]
    MF_ivalues = [0.0025, 0., 1.e-10, 0., 0., 0.154, 0.11, 0., -8]
    cf.setInitialValues(MN_ivalues, MF_ivalues)  
    print "Initial values set"


    ### [INPUT PARAMETER SETTING] 
    syn_heav_param = []
    for i in range(1, pool_count + 1):
        cf.genSynConSignals('Dendrite', 'Excitatory', 'Ramp', syn_heav_param, 0, 0.3, 10000, 20, 0.06, True)
        cf.genSynConSignals('Dendrite', 'Inhibitory', 'Ramp', syn_heav_param, 0.165, 0.02, 10000, 20, 0.035, True)
        cf.setSynConSignals('Dendrite', i, i) # motoneuron#16 to motoneuron#20
#        cf.plotSynConSignal('Dendrite')
    print "Push-pull Iesyn and Iisyn set"

    cf.genMuscleLengthSignals('Isometric', ivalue=-8)
    cf.setMuscleLengthSignals(1, pool_count)
#    cf.plotMuscleLengthSignal()
    print "Muscle-tendon length set"
    
        
    ### [PARALLEL CONDITION SETTING]
    #node_list=[]
    node_list=['mupool-c01', 'mupool-c02', 'mupool-c04', 'mupool-c05', 'mupool-c06']
    cf.setComputeNode(node_list)
    print "PP set"

    
    ### [PARALLEL SIMULATION]
    #cf.runSimulation('autodetect',None)
    cf.runSimulation(4,'ALL')
    print "Simulation done"

    
    ### [RESULT ONLINE DISPLAY]
#    scope_list=['V_soma', 'Firing_rate', 'F']
#    cf.plotSimulResult(scope_list)
#    print "Online result plotting done"

    
    ### [RESULT SAVING]
    savePath='./results/'
    fileName='Motorunit'
    cf.saveSimulationResults(savePath, fileName)
    print "Result saving done"
    
    
    ### [RESULT OFFLINE DISPLAY]
 #   dirPath = './results/'
 #   display = 'Combined'
 #   scope_list = ['V_soma', 'Firing_rate', 'F', 'MUAP']
 #   fileName = 'Motorunit'
 #   cf.plotImportData(dirPath, fileName, display, scope_list)
 #   
 #   display = 'Sum'
 #   scope_list = ['F', 'MUAP']
 #   fileName = 'Motorunit'
 #   cf.plotImportData(dirPath, fileName, display, scope_list)
 #   print "Offline result plotting done"
