# Supplementary material for: Automating population construction and parallel simulation of biophysical models for neuromuscular cells: An inverse approach
Source: PLoS Comput Biol. 2026 Apr 24;22(4):e1014184. doi: 10.1371/journal.pcbi.1014184 (PMC13132451; doi:10.1371/journal.pcbi.1014184)
Supplement: S2 Data — (TAR) [file pcbi.1014184.s004.tar › S2_Data_ff/script_fig_H_S1/script_fig_S8.py]

# -*- coding: utf-8 -*-
# pNMS (ver3.0)

import pNMS.application_programming as cf

if __name__ == '__main__':
  
    ### [MODEL SELECTION]
    pool_count=10
    cf.createPool('motorunit', pool_count)
    print "Motor unit instances constructed"
    
    
    ### [MODEL PARAMETER SETTING]
    motorFile='./parameters/MN_Parameters/MN_Parameters_3.0_FR.csv'
    muscleFile='./parameters/MF_Parameters/MF_Parameters_3.0_SOL.csv'
    
    # default range parameter distribution
    RN_func = 'linear'  # RN: 0.4 ~ 4.0 (MOhm)
    RN_params = [0, 2.0] # slope, y-intercept
    Dpath_func = 'linear' # f(RN): 0.1 ~ 1.1 (mm)
    Dpath_params = [0, 0.6] # slope, y-intercept
    p0_func = 'linear' # f(RN): 10 ~ 0.1 (N)
    p0_params = [0, 5] # slope, y-intercept
    
    # user-defined range parameter distribution
    dgkca_func = 'linear' # f(RN): 0.150 ~ 0.001 (mS/cm2) 
    dgkca_params = [0, 0.15] # slope, y-intercept
    
    cv_file='cv.csv' # f(P0): 10 ~ 100 (m/sec) 

    cf.setParameters(motorFile, muscleFile, RN_func=RN_func, RN_params=RN_params,
                     Dpath_func=Dpath_func, Dpath_params=Dpath_params,
                     p0_func=p0_func, p0_params=p0_params,
                     dgkca_func=dgkca_func, dgkca_params=dgkca_params,
                     cv_file=cv_file)
    print "Model parameter values set"
    
    cf.plot_params('RN', unitType='motorunit')
    cf.plot_params('p0', unitType='motorunit')
    cf.plot_params('cv')
    
    
    ### [SIMULATION CONDITION SETTING]
    cf.setSimulTimes(0, 2000, 0.1)
    print "Simulation time set"
    
    moto_ivalues=[-70., 0.0001, 0.001, 0.5829, 0.001, 0.1239, 0.004199, 0.9219, 0., -70., 0.0001, 0.001, 0.001, 0.5829, 0.001, 0.1239, 0.001, 0.004199, 0.9219, 0., ]
    muscle_ivalues = [0.0025, 0., 1.e-10, 0., 0., 0.154, 0.11, 0., -8]
    cf.setInitialValues(moto_ivalues, muscle_ivalues)  
    print "Initial values set"


    ### [INPUT PARAMETER SETTING] 
    # step current injection at the soma  
    heav = [0, 2.4, 500., 1000., 0, 2000., 2300., 0.37, 5000., 9000., 0.45, 6500., 6800., -0.37, 9000., 9300., 1.]
    cf.genNeuronInputSignals('Step', heav_param=heav)
    cf.setNeuronInputSignals(1, pool_count)
    cf.plotNeuronInputSignal()
    print "Step Isoma set"
    
        
    ### [PARALLEL CONDITION SETTING]
    node_list=[]
    cf.setComputeNode(node_list)
    print "PP set"

    
    ### [PARALLEL SIMULATION]
    cf.runSimulation('autodetect',None)
    print "Simulation done"

    
    ### [RESULT ONLINE DISPLAY]
    scope_list=['V_soma', 'Firing_rate', 'F', 'MUAP']
    cf.plotSimulResult(scope_list)
    print "Online result plotting done"

    
    ### [RESULT SAVING]
    savePath='./results/'
    fileName='Motorunit'
    cf.saveSimulationResults(savePath, fileName)
    print "Result saving done"
    
    
    ### [RESULT OFFLINE DISPLAY]
    dirPath = './results/'
    display = 'Combined'
    scope_list = ['V_soma', 'F', 'MUAP']
    fileName = 'Motorunit'
    cf.plotImportData(dirPath, fileName, display, scope_list)
    
    display = 'Sum'
    scope_list = ['F', 'MUAP']
    fileName = 'Motorunit'
    cf.plotImportData(dirPath, fileName, display, scope_list)
    print "Offline result plotting done"
